# Supplementary material for: Clinical Impact of Baseline ctDNA RAS/BRAF Mutations on Conversion Surgery and Outcomes in First-Line Anti-EGFR Therapy for Advanced Colorectal Cancer
Source: Cancers (Basel). 2026 May 22;18(11):1688. doi: 10.3390/cancers18111688 (PMC13255658; doi:10.3390/cancers18111688)
Supplement: Supplementary file 1 [file cancers-18-01688-s001.zip]

Archive with 1 entries (1 files):
- cancers-4271314-supplementary.pdf
